# Supplementary material for: In-Depth Immunological Typization of Children with Sickle Cell Disease: A Preliminary Insight into Its Plausible Correlation with Clinical Course and Hydroxyurea Therapy
Source: J Clin Med. 2022 May 27;11(11):3037. doi: 10.3390/jcm11113037 (PMC9181704; doi:10.3390/jcm11113037)
Supplement: Supplementary file 1 [file jcm-11-03037-s001.zip]

Archive with 1 entries (1 files):
- jcm-1688505-supplementary.pdf
